# Supplementary material for: Dynamics of Visual Adaptation With Simultaneous Stimulation of Two Visual Pathways
Source: Front Neurosci. 2021 Aug 23;15:719499. doi: 10.3389/fnins.2021.719499 (PMC8419739; doi:10.3389/fnins.2021.719499)
Supplement: Supplementary file 1 [file Table_1.XLSX]

## Sheet: S1
		Axis	Contrast	max l_cont	max_scont	max_lum_cont	modPi_avg	l_cont_avg	s_cont_avg	lum_cont_avg	modPi_SD	l_cont_SD	s_cont_SD	lum_cont_SD
		l	High	0.030125	0		0.819853	0.0160435	0	0	0.0381533	0.00306173	0	0
		l	Mid_High	0.026625	0		0.806618	0.0150861	0	0	0.0399764	0.00278352	0	0
		l	Mid_Low	0.02425	0		0.78799	0.0148723	0	0	0.0395135	0.00235473	0	0
		l	Low	0.015625	0		0.750245	0.0109522	0	0	0.0413668	0.00147616	0	0
		s	High		0.8		0.83701	0	0.390851	0	0.0246329	0	0.0541182	0
		s	Mid_High		0.65		0.806618	0	0.369197	0	0.032346	0	0.054045	0
		s	Mid_Low		0.5		0.777206	0	0.319472	0	0.0410804	0	0.0486299	0
		s	Low		0.35		0.738971	0	0.25414	0	0.0386871	0	0.0301272	0
		l_s_45	High	0.030125	0.8		0.859559	0.0128106	0.340199	0	0.0289389	0.00242909	0.064507	0
		l_s_45	Mid_High	0.026625	0.65		0.842402	0.012609	0.307825	0	0.026117	0.0019138	0.046722	0
		l_s_45	Mid_Low	0.02425	0.5		0.821814	0.0128094	0.264111	0	0.0327546	0.00206784	0.0426358	0
		l_s_45	Low	0.015625	0.35		0.778186	0.00992044	0.222218	0	0.0481868	0.0018482	0.0413996	0
		l_s_135	High	0.030125	0.8		0.86299	0.01252	0.332481	0	0.0288313	0.00246767	0.0655315	0
		l_s_135	Mid_High	0.026625	0.65		0.834559	0.0131253	0.320431	0	0.0385422	0.00269536	0.0658023	0
		l_s_135	Mid_Low	0.02425	0.5		0.827696	0.0123748	0.255151	0	0.0446608	0.00287414	0.0592606	0
		l_s_135	Low	0.015625	0.35		0.801225	0.00906664	0.203093	0	0.0401965	0.00161786	0.03624	0
		lum	High		0	0.055	0.847794	0	0	0.0250147	0.0477307	0	0	0.00704147
		lum	Mid_High		0	0.0463	0.827696	0	0	0.0234254	0.0582801	0	0	0.00696386
		lum	Mid_Low		0	0.0338	0.793382	0	0	0.0201196	0.0521578	0	0	0.00409432
		lum	Low		0	0.0256	0.760539	0	0	0.0173387	0.0453156	0	0	0.00264292
		lum_l_45	High	0.030125	0	0.055	0.842402	0.0142162	0	0.025955	0.0377867	0.00312949	0	0.00571359
		lum_l_45	Mid_High	0.026625	0	0.0463	0.825735	0.0137914	0	0.0239569	0.0318465	0.00225285	0	0.00391339
		lum_l_45	Mid_Low	0.02425	0	0.0338	0.800735	0.0140814	0	0.0195978	0.0432039	0.00262298	0	0.00365054
		lum_l_45	Low	0.015625	0	0.0256	0.776716	0.00995672	0	0.016329	0.0504031	0.00179116	0	0.0029375
		lum_l_135	High	0.030125	0	0.055	0.858088	0.0129274	0	0.0236019	0.03194	0.00272711	0	0.00497896
		lum_l_135	Mid_High	0.026625	0	0.0463	0.854657	0.0116798	0	0.0202888	0.0328796	0.00247371	0	0.00429705
		lum_l_135	Mid_Low	0.02425	0	0.0338	0.841422	0.0114581	0	0.0159468	0.0476029	0.00310729	0	0.00432458
		lum_l_135	Low	0.015625	0	0.0256	0.784069	0.00972871	0	0.0159551	0.0405199	0.00154392	0	0.00253203
		lum_s_45	High		0.8	0.055	0.864461	0	0.329164	0.02263	0.0287666	0	0.0658241	0.00452541
		lum_s_45	Mid_High		0.65	0.0463	0.858578	0	0.277604	0.0197526	0.0357483	0	0.064519	0.00459077
		lum_s_45	Mid_Low		0.5	0.0338	0.810539	0	0.278186	0.0187776	0.0404093	0	0.0527303	0.00355929
		lum_s_45	Low		0.35	0.0256	0.772794	0	0.22782	0.0166797	0.0348861	0	0.0289157	0.00211704
		lum_s_135	High		0.8	0.055	0.860049	0	0.338949	0.0233027	0.0312158	0	0.070932	0.00487658
		lum_s_135	Mid_High		0.65	0.0463	0.83701	0	0.315913	0.0224784	0.0413578	0	0.0736092	0.00523758
		lum_s_135	Mid_Low		0.5	0.0338	0.821814	0	0.263297	0.0177725	0.0422938	0	0.0565832	0.00381937
		lum_s_135	Low		0.35	0.0256	0.798284	0	0.205422	0.0150398	0.0424347	0	0.0364473	0.00266847

## Sheet: S2
		Axis	Contrast	max l_cont	max_scont	max_lum_cont	modPi_avg	l_cont_avg	s_cont_avg	lum_cont_avg	modPi_SD	l_cont_SD	s_cont_SD	lum_cont_SD
		l	High	0.0276	0		0.859559	0.0117555	0	0	0.027075	0.00211784	0	0
		l	Mid_High	0.0248	0		0.860049	0.0104827	0	0	0.0314538	0.00217133	0	0
		l	Mid_Low	0.0186	0		0.83848	0.00899868	0	0	0.0344847	0.00175015	0	0
		l	Low	0.0122	0		0.796324	0.00726671	0	0	0.037443	0.00117399	0	0
		s	High		0.8		0.876716	0	0.30109	0	0.02696	0	0.0622807	0
		s	Mid_High		0.65		0.864461	0	0.267586	0	0.0263303	0	0.0486153	0
		s	Mid_Low		0.5		0.831127	0	0.251581	0	0.0346466	0	0.0472396	0
		s	Low		0.35		0.792402	0	0.211651	0	0.0275618	0	0.0239244	0
		l_s_45	High	0.0276	0.8		0.892892	0.00909301	0.263327	0	0.0246329	0.00198777	0.0575643	0
		l_s_45	Mid_High	0.0248	0.65		0.879657	0.00910346	0.239081	0	0.027399	0.00197825	0.051954	0
		l_s_45	Mid_Low	0.0186	0.5		0.859559	0.00792528	0.212759	0	0.0267982	0.00139662	0.0374933	0
		l_s_45	Low	0.0122	0.35		0.820343	0.00650331	0.185809	0	0.0390961	0.00123405	0.0352587	0
		l_s_135	High	0.0276	0.8		0.903186	0.00824639	0.23881	0	0.0250085	0.0020359	0.0589581	0
		l_s_135	Mid_High	0.0248	0.65		0.889461	0.00840252	0.220672	0	0.022297	0.00161396	0.0423867	0
		l_s_135	Mid_Low	0.0186	0.5		0.866422	0.00757238	0.203285	0	0.0210409	0.00111891	0.0300378	0
		l_s_135	Low	0.0122	0.35		0.833088	0.00609705	0.174202	0	0.0344884	0.0011195	0.0319857	0
		lum	High		0	0.0563	0.873284	0	0	0.0216599	0.0361631	0	0	0.00573822
		lum	Mid_High		0	0.0437	0.851716	0	0	0.0195879	0.025525	0	0	0.00307031
		lum	Mid_Low		0	0.0362	0.838971	0	0	0.0175299	0.0209224	0	0	0.00208992
		lum	Low		0	0.0275	0.784559	0	0	0.0171558	0.028745	0	0	0.00192341
		lum_l_45	High	0.0276	0	0.0563	0.882598	0.00992334	0	0.0202059	0.0272352	0.00218583	0	0.00445078
		lum_l_45	Mid_High	0.0248	0	0.0437	0.880637	0.00903339	0	0.0159681	0.0270153	0.00194779	0	0.00344306
		lum_l_45	Mid_Low	0.0186	0	0.0362	0.86201	0.00777669	0	0.0151358	0.0351275	0.00184632	0	0.00359351
		lum_l_45	Low	0.0122	0	0.0275	0.841422	0.0058035	0	0.0130283	0.0419397	0.00139782	0	0.00313796
		lum_l_135	High	0.0276	0	0.0563	0.899755	0.00851204	0	0.0173322	0.0314893	0.0025344	0	0.00516054
		lum_l_135	Mid_High	0.0248	0	0.0437	0.876716	0.00930595	0	0.0164499	0.0303436	0.00215937	0	0.00381706
		lum_l_135	Mid_Low	0.0186	0	0.0362	0.875735	0.00704901	0	0.0137196	0.0331319	0.00176357	0	0.00343244
		lum_l_135	Low	0.0122	0	0.0275	0.859559	0.00520257	0	0.0116792	0.0332554	0.00113815	0	0.00255503
		lum_s_45	High		0.8	0.0563	0.881127	0	0.290927	0.0204558	0.0261027	0	0.0611215	0.00429761
		lum_s_45	Mid_High		0.65	0.0437	0.864951	0	0.266754	0.0179546	0.0260025	0	0.0488824	0.00329016
		lum_s_45	Mid_Low		0.5	0.0362	0.842402	0	0.236635	0.017156	0.0280446	0	0.0378828	0.0027465
		lum_s_45	Low		0.35	0.0275	0.81348	0	0.192911	0.0151573	0.0259308	0	0.0231196	0.00181654
		lum_s_135	High		0.8	0.0563	0.882598	0	0.287363	0.0202052	0.0272352	0	0.0631457	0.00443993
		lum_s_135	Mid_High		0.65	0.0437	0.872794	0	0.252133	0.0169705	0.0251472	0	0.0471002	0.0031702
		lum_s_135	Mid_Low		0.5	0.0362	0.856618	0	0.217119	0.0157411	0.0229616	0	0.0319893	0.00231922
		lum_s_135	Low		0.35	0.0275	0.829657	0	0.177683	0.0139608	0.0306371	0	0.0287192	0.00225651

## Sheet: S3
		Axis	Contrast	max l_cont	max_scont	max_lum_cont	modPi_avg	l_cont_avg	s_cont_avg	lum_cont_avg	modPi_SD	l_cont_SD	s_cont_SD	lum_cont_SD
		l	High	0.0348	0		0.833088	0.0172956	0	0	0.035131	0.00330085	0	0
		l	Mid_High	0.0281	0		0.843873	0.0131357	0	0	0.0424259	0.00329201	0	0
		l	Mid_Low	0.0233	0		0.820343	0.0123862	0	0	0.0295341	0.0018372	0	0
		l	Low	0.019	0		0.818382	0.0102063	0	0	0.0347039	0.00178769	0	0
		s	High		0.8		0.883088	0	0.286422	0	0.0245318	0	0.0570557	0
		s	Mid_High		0.65		0.865931	0	0.263948	0	0.0378261	0	0.070191	0
		s	Mid_Low		0.5		0.848284	0	0.228068	0	0.0349146	0	0.0485618	0
		s	Low		0.35		0.827696	0	0.178952	0	0.0397112	0	0.0366098	0
		l_s_45	High	0.0348	0.8		0.88848	0.0118907	0.273743	0	0.0253049	0.00258782	0.0595756	0
		l_s_45	Mid_High	0.0281	0.65		0.876225	0.010581	0.244539	0	0.0391343	0.00312794	0.0722901	0
		l_s_45	Mid_Low	0.0233	0.5		0.86299	0.00965748	0.207688	0	0.0305884	0.00201644	0.0433642	0
		l_s_45	Low	0.019	0.35		0.836029	0.0092917	0.171163	0	0.0397894	0.00208084	0.0383312	0
		l_s_135	High	0.0348	0.8		0.884559	0.0122536	0.282097	0	0.0353954	0.00358527	0.0825385	0
		l_s_135	Mid_High	0.0281	0.65		0.869363	0.0110345	0.255019	0	0.0535801	0.00391739	0.0905353	0
		l_s_135	Mid_Low	0.0233	0.5		0.86299	0.00963581	0.207222	0	0.0377867	0.00250114	0.0537879	0
		l_s_135	Low	0.019	0.35		0.852206	0.00844354	0.155539	0	0.03946	0.00207437	0.0382121	0
		lum	High		0	0.1019	0.857598	0	0	0.0437092	0.0410683	0	0	0.0116791
		lum	Mid_High		0	0.0944	0.847304	0	0	0.0431453	0.0448275	0	0	0.0117705
		lum	Mid_Low		0	0.0613	0.843382	0	0	0.0287324	0.0377208	0	0	0.00625175
		lum	Low		0	0.0388	0.823284	0	0	0.0203226	0.0325605	0	0	0.00337234
		lum_l_45	High	0.0348	0	0.1019	0.865931	0.0140699	0	0.0412481	0.0453567	0.00450743	0	0.0132142
		lum_l_45	Mid_High	0.0281	0	0.0944	0.86201	0.0117363	0	0.039382	0.0369888	0.00294412	0	0.00987916
		lum_l_45	Mid_Low	0.0233	0	0.0613	0.851716	0.0103331	0	0.0272216	0.047091	0.00304667	0	0.00802618
		lum_l_45	Low	0.019	0	0.0388	0.827206	0.00970903	0	0.0198013	0.0489037	0.00254019	0	0.00518066
		lum_l_135	High	0.0348	0	0.1019	0.86348	0.0142721	0	0.0418408	0.0511885	0.00504723	0	0.0147967
		lum_l_135	Mid_High	0.0281	0	0.0944	0.846324	0.0129697	0	0.0435205	0.0375623	0.00293224	0	0.00983929
		lum_l_135	Mid_Low	0.0233	0	0.0613	0.851716	0.0103435	0	0.027249	0.042776	0.00265285	0	0.00698868
		lum_l_135	Low	0.019	0	0.0388	0.833578	0.0094016	0	0.0191743	0.0427847	0.0021531	0	0.0043912
		lum_s_45	High		0.8	0.1019	0.896324	0	0.255	0.0324727	0.0284844	0	0.0676896	0.00861985
		lum_s_45	Mid_High		0.65	0.0944	0.875245	0	0.246441	0.0357813	0.0396642	0	0.0744921	0.0108157
		lum_s_45	Mid_Low		0.5	0.0613	0.864461	0	0.205081	0.0251225	0.0389049	0	0.0558225	0.00683825
		lum_s_45	Low		0.35	0.0388	0.839951	0	0.167751	0.0185724	0.0337746	0	0.0325099	0.00359931
		lum_s_135	High		0.8	0.1019	0.886029	0	0.27879	0.0355022	0.0339654	0	0.0793973	0.0101108
		lum_s_135	Mid_High		0.65	0.0944	0.866422	0	0.262929	0.0381753	0.0381696	0	0.0699331	0.0101538
		lum_s_135	Mid_Low		0.5	0.0613	0.853676	0	0.220062	0.0269576	0.0409349	0	0.0572722	0.00701584
		lum_s_135	Low		0.35	0.0388	0.833578	0	0.173667	0.0192274	0.0359667	0	0.0337235	0.00373367

## Sheet: S4
		Axis	Contrast	max l_cont	max_scont	max_lum_cont	modPi_avg	l_cont_avg	s_cont_avg	lum_cont_avg	modPi_SD	l_cont_SD	s_cont_SD	lum_cont_SD
		l	High	0.0368	0		0.878676	0.0135807	0	0	0.0373633	0.00398745	0	0
		l	Mid_High	0.0305	0		0.860049	0.0128804	0	0	0.0412946	0.00360051	0	0
		l	Mid_Low	0.025	0		0.835049	0.0122754	0	0	0.0427411	0.0028978	0	0
		l	Low	0.0204	0		0.81201	0.0112579	0	0	0.0412223	0.00223399	0	0
		s	High		0.8		0.825245	0	0.413475	0	0.0444516	0	0.0934219	0
		s	Mid_High		0.65		0.814461	0	0.35416	0	0.0461311	0	0.0781843	0
		s	Mid_Low		0.5		0.769853	0	0.327751	0	0.0442695	0	0.0520371	0
		s	Low		0.35		0.768873	0	0.229146	0	0.0540306	0	0.0437658	0
		l_s_45	High	0.0368	0.8		0.843382	0.0171809	0.374006	0	0.0465682	0.00469328	0.102167	0
		l_s_45	Mid_High	0.0305	0.65		0.849755	0.0137006	0.291981	0	0.0496803	0.00417112	0.0888928	0
		l_s_45	Mid_Low	0.025	0.5		0.823284	0.0130581	0.261162	0	0.0417883	0.00260381	0.0520761	0
		l_s_45	Low	0.0204	0.35		0.792892	0.0122486	0.210406	0	0.0400757	0.00206271	0.0354331	0
		l_s_135	High	0.0368	0.8		0.857598	0.0157675	0.343238	0	0.0417883	0.0043367	0.0944044	0
		l_s_135	Mid_High	0.0305	0.65		0.846324	0.0140868	0.300211	0	0.032906	0.00278362	0.059323	0
		l_s_135	Mid_Low	0.025	0.5		0.816912	0.0134379	0.268758	0	0.0486361	0.00304351	0.0608702	0
		l_s_135	Low	0.0204	0.35		0.808088	0.0114109	0.196016	0	0.0507079	0.00262665	0.0451203	0
		lum	High		0	0.0581	0.866912	0	0	0.0233641	0.0451039	0	0	0.00740931
		lum	Mid_High		0	0.0525	0.860539	0	0	0.0219946	0.0499796	0	0	0.00727221
		lum	Mid_Low		0	0.0462	0.842892	0	0	0.0216618	0.0469959	0	0	0.00571567
		lum	Low		0	0.0381	0.835049	0	0	0.0187225	0.0409592	0	0	0.00407265
		lum_l_45	High	0.0368	0	0.0581	0.921324	0.00895322	0	0.0141607	0.0285758	0.00315997	0	0.0049979
		lum_l_45	Mid_High	0.0305	0	0.0525	0.902696	0.00913876	0	0.0157307	0.0298355	0.00270388	0	0.00465422
		lum_l_45	Mid_Low	0.025	0	0.0462	0.88652	0.00867351	0	0.016046	0.0338298	0.00242595	0	0.004488
		lum_l_45	Low	0.0204	0	0.0381	0.874755	0.00777406	0	0.0145465	0.0319244	0.00188392	0	0.00352513
		lum_l_135	High	0.0368	0	0.0581	0.893873	0.0119478	0	0.018897	0.0371397	0.00402893	0	0.00637229
		lum_l_135	Mid_High	0.0305	0	0.0525	0.879167	0.0112349	0	0.0193388	0.0359148	0.0032018	0	0.0055113
		lum_l_135	Mid_Low	0.025	0	0.0462	0.853676	0.0110119	0	0.020372	0.0390707	0.00274178	0	0.00507229
		lum_l_135	Low	0.0204	0	0.0381	0.83848	0.00982467	0	0.0183836	0.0397112	0.00218517	0	0.00408882
		lum_s_45	High		0.8	0.0581	0.806618	0	0.451557	0.0328085	0.0481042	0	0.0972716	0.00706739
		lum_s_45	Mid_High		0.65	0.0525	0.776225	0	0.415682	0.0335743	0.0470594	0	0.0705404	0.00569749
		lum_s_45	Mid_Low		0.5	0.0462	0.765931	0	0.331774	0.0306891	0.0480706	0	0.0563462	0.00521203
		lum_s_45	Low		0.35	0.0381	0.754657	0	0.242334	0.0263971	0.0358316	0	0.0277268	0.00302025
		lum_s_135	High		0.8	0.0581	0.905147	0	0.233595	0.0169721	0.0326786	0	0.0773215	0.00561789
		lum_s_135	Mid_High		0.65	0.0525	0.888971	0	0.22117	0.0178637	0.0301999	0	0.0574342	0.00463891
		lum_s_135	Mid_Low		0.5	0.0462	0.870343	0	0.196655	0.0181906	0.0396642	0	0.057528	0.00532134
		lum_s_135	Low		0.35	0.0381	0.850245	0	0.156975	0.0170991	0.0463971	0	0.0445097	0.00484838

## Sheet: ALLavg_
		Axis	Contrast	max l_cont	max_scont	max_lum_cont	modPi_avg	l_cont_avg	s_cont_avg	lum_cont_avg
		l	High	0.0323312			0.847794	0.0146688	0	0
		l	Mid_High	0.0275062			0.842647	0.0128962	0	0
		l	Mid_Low	0.0227875			0.820466	0.0121332	0	0
		l	Low	0.0168063			0.79424	0.00992077	0	0
		s	High		0.8		0.855515	0	0.34796	0
		s	Mid_High		0.65		0.837868	0	0.313723	0
		s	Mid_Low		0.5		0.806618	0	0.281718	0
		s	Low		0.35		0.781985	0	0.218472	0
		l_s_45	High	0.0323312	0.8		0.871078	0.0127438	0.312819	0
		l_s_45	Mid_High	0.0275062	0.65		0.86201	0.0114985	0.270856	0
		l_s_45	Mid_Low	0.0227875	0.5		0.841912	0.0108626	0.23643	0
		l_s_45	Low	0.0168063	0.35		0.806863	0.00949102	0.197399	0
		l_s_135	High	0.0323312	0.8		0.877083	0.0121969	0.299157	0
		l_s_135	Mid_High	0.0275062	0.65		0.859926	0.0116623	0.274083	0
		l_s_135	Mid_Low	0.0227875	0.5		0.843505	0.0107552	0.233604	0
		l_s_135	Low	0.0168063	0.35		0.823652	0.00875454	0.182212	0
		lum	High			0.067825	0.861397	0	0	0.028437
		lum	Mid_High			0.059225	0.846814	0	0	0.0270383
		lum	Mid_Low			0.044375	0.829657	0	0	0.0220109
		lum	Low			0.0325	0.800858	0	0	0.0183849
		lum_l_45	High	0.0323312		0.067825	0.878064	0.0117907	0	0.0253924
		lum_l_45	Mid_High	0.0275062		0.059225	0.86777	0.010925	0	0.0237594
		lum_l_45	Mid_Low	0.0227875		0.044375	0.850245	0.0102162	0	0.0195003
		lum_l_45	Low	0.0168063		0.0325	0.830025	0.00831083	0	0.0159263
		lum_l_135	High	0.0323312		0.067825	0.878799	0.0119148	0	0.025418
		lum_l_135	Mid_High	0.0275062		0.059225	0.864216	0.0112976	0	0.0248995
		lum_l_135	Mid_Low	0.0227875		0.044375	0.855637	0.0099656	0	0.0193218
		lum_l_135	Low	0.0168063		0.0325	0.828922	0.00853939	0	0.0162981
		lum_s_45	High		0.8	0.067825	0.862132	0	0.331662	0.0270917
		lum_s_45	Mid_High		0.65	0.059225	0.84375	0	0.30162	0.0267657
		lum_s_45	Mid_Low		0.5	0.044375	0.820833	0	0.262919	0.0229363
		lum_s_45	Low		0.35	0.0325	0.795221	0	0.207704	0.0192016
		lum_s_135	High		0.8	0.067825	0.883456	0	0.284674	0.0239956
		lum_s_135	Mid_High		0.65	0.059225	0.866299	0	0.263036	0.023872
		lum_s_135	Mid_Low		0.5	0.044375	0.850613	0	0.224283	0.0196654
		lum_s_135	Low		0.35	0.0325	0.827941	0	0.178437	0.0163318
